# Supplementary material for: Revealing the Dynamic Modulations That Underpin a Resilient Neural Network for Semantic Cognition: An fMRI Investigation in Patients With Anterior Temporal Lobe Resection
Source: Cereb Cortex. 2018 Jun 6;28(8):3004–16. doi: 10.1093/cercor/bhy116 (PMC6041810; doi:10.1093/cercor/bhy116)
Supplement: Supplementary Data [file bhy116_supplementarymaterials.zip]

Archive with 1 entries (1 files):
- bhy116_RiceCaswellMooreLambonRalphHoffman_SupplementaryMaterialsCC.docx
